# Supplementary material for: The complete mitochondrial genome of the grooved carpet shell, Ruditapes decussatus (Bivalvia, Veneridae)
Source: PeerJ. 2017 Aug 22;5:e3692. doi: 10.7717/peerj.3692 (PMC5571815; doi:10.7717/peerj.3692)
Supplement: Supplemental Information 8 [file peerj-05-3692-s008.zip]

Archive with 31 entries (28 files):
- Rde_GenBank_files/
- Rde_GenBank_files/F10.gb
- __MACOSX/
- __MACOSX/Rde_GenBank_files/
- __MACOSX/Rde_GenBank_files/._F10.gb
- Rde_GenBank_files/F11.gb
- __MACOSX/Rde_GenBank_files/._F11.gb
- Rde_GenBank_files/F13.gb
- __MACOSX/Rde_GenBank_files/._F13.gb
- Rde_GenBank_files/F15.gb
- __MACOSX/Rde_GenBank_files/._F15.gb
- Rde_GenBank_files/F16.gb
- __MACOSX/Rde_GenBank_files/._F16.gb
- Rde_GenBank_files/F17.gb
- __MACOSX/Rde_GenBank_files/._F17.gb
- Rde_GenBank_files/F19.gb
- __MACOSX/Rde_GenBank_files/._F19.gb
- Rde_GenBank_files/F20.gb
- __MACOSX/Rde_GenBank_files/._F20.gb
- Rde_GenBank_files/F21.gb
- __MACOSX/Rde_GenBank_files/._F21.gb
- Rde_GenBank_files/F3.gb
- __MACOSX/Rde_GenBank_files/._F3.gb
- Rde_GenBank_files/F4.gb
- Rde_GenBank_files/F5.gb
- __MACOSX/Rde_GenBank_files/._F5.gb
- Rde_GenBank_files/F7.gb
- __MACOSX/Rde_GenBank_files/._F7.gb
- Rde_GenBank_files/F9.gb
- __MACOSX/Rde_GenBank_files/._F9.gb
- __MACOSX/._Rde_GenBank_files
