# Supplementary material for: The complete mitochondrial genome of the grooved carpet shell, Ruditapes decussatus (Bivalvia, Veneridae)
Source: PeerJ. 2017 Aug 22;5:e3692. doi: 10.7717/peerj.3692 (PMC5571815; doi:10.7717/peerj.3692)
Supplement: Supplemental Information 8 [file peerj-05-3692-s008.zip › Rde_GenBank_files/F10.gb]

LOCUS       F10                     1222 bp    DNA     linear       03-MAY-2017
DEFINITION  Largest Unassigned Region (partial).
ACCESSION
VERSION
KEYWORDS    .
SOURCE      mitochondrion Ruditapes decussatus
  ORGANISM  Ruditapes decussatus
            Unclassified.
REFERENCE   1  (bases 1 to 1222)
  AUTHORS   Ghiselli,F., Milani,L., Iannello,M., Procopio,E., Chang,P.L.,
            Nuzhdin,S.V. and Passamonti,M.
  TITLE     The Complete Mitochondrial Genome of the Grooved Carpet Shell,
            Ruditapes decussatus (Bivalvia, Veneridae)
  JOURNAL   Unpublished
REFERENCE   2  (bases 1 to 1222)
  AUTHORS   Ghiselli,F., Milani,L., Iannello,M., Procopio,E., Chang,P.L.,
            Nuzhdin,S.V. and Passamonti,M.
  TITLE     Direct Submission
  JOURNAL   Submitted (03-MAY-2017) Department of Biological, Geological and
            Environmental Sciences, University of Bologna, Via Selmi, 3,
            Bologna, BO 40126, Italy
COMMENT     ##Assembly-Data-START##
            Sequencing Technology :: Sanger dideoxy sequencing
            ##Assembly-Data-END##
FEATURES             Location/Qualifiers
     source          1..1222
                     /organism="Ruditapes decussatus"
                     /organelle="mitochondrion"
                     /mol_type="genomic DNA"
                     /sex="female"
                     /tissue_type="gonad"
BASE COUNT      420 a    182 c    266 g    354 t
ORIGIN
        1 atttggtaat tggtactaga aataaattgc gaaaaataaa ctttaatatg attggaataa
       61 ttatttttta ctgtttagtt tttgtaggtt taattttcta ctagttaagt gttataacta
      121 ggtataaata gttgtactat tatagtggta acttttaagt gtggagataa gttcgtagca
      181 agtaatgagg ttgtagctta cttcttaagt gacctacgtt agatttataa aatcattttg
      241 taataattag tatgaactgc tgtaaaatta cttataggtt aaacctatag caacttaaaa
      301 ttcaaaagag gataaaggag tgtgagtgga gatagtaacc catgaatttt actctataaa
      361 aataggttat tggtaaccaa caaaatatag aggttagcct ttatccagaa accggctctg
      421 ttcgtaatgt tgtaggttac tacaacgacg gtagaggatg gagtttaatg cctaataccc
      481 aaaggaacat tagaattact ctcaaagttt caaggttaga tcagtggtac agaggaagac
      541 aaagccactt ttagccgaca agtgccgatt taaagaaatt tccatataca gaagccgtag
      601 tccttaagca ttaggatagg tagaaaaggt gtagttataa tatcctcgac ttttacagga
      661 gacgacgagg taaagggcta caagtgcagc ataggcgaag ggggactatg ttgtgaataa
      721 ctgctagggt ggtgggaaaa ttagggtagt aatactctta taggtagcaa gaaaagtgtc
      781 ttgttagcca tattctttaa attgctttac tgtaatagag ccccatgcga gctggccgca
      841 ttgtttctgg actagttgtt taattaccaa acaaactacc gtaagggggg gataaggggg
      901 ggttcgcaaa aaaactcctt tttttgaaac ctaaagttta aaaaataaag aggcagtaga
      961 gctgcctgcc cgctttggta taattacctc aataaaaaga acaaagttct ttttattgat
     1021 atagtgtgaa aaaaagataa aaagacaaaa aaaaagaaaa aaatgagaaa gttttacatc
     1081 ctaagacctc tattgttatc tgcccaaaaa tggaaccgct tccgttagaa gtttaatgaa
     1141 agcgagcagc cagatccttc ttccgggccg ggcccgacat gacggggggc aaagcgggcg
     1201 ccagtaaacc ccagcacttg cc
//
