# Supplementary material for: The complete mitochondrial genome of the grooved carpet shell, Ruditapes decussatus (Bivalvia, Veneridae)
Source: PeerJ. 2017 Aug 22;5:e3692. doi: 10.7717/peerj.3692 (PMC5571815; doi:10.7717/peerj.3692)
Supplement: Supplemental Information 8 [file peerj-05-3692-s008.zip › Rde_GenBank_files/F11.gb]

LOCUS       F11                     1659 bp    DNA     linear       03-MAY-2017
DEFINITION  Largest Unassigned Region (partial).
ACCESSION
VERSION
KEYWORDS    .
SOURCE      mitochondrion Ruditapes decussatus
  ORGANISM  Ruditapes decussatus
            Unclassified.
REFERENCE   1  (bases 1 to 1659)
  AUTHORS   Ghiselli,F., Milani,L., Iannello,M., Procopio,E., Chang,P.L.,
            Nuzhdin,S.V. and Passamonti,M.
  TITLE     The Complete Mitochondrial Genome of the Grooved Carpet Shell,
            Ruditapes decussatus (Bivalvia, Veneridae)
  JOURNAL   Unpublished
REFERENCE   2  (bases 1 to 1659)
  AUTHORS   Ghiselli,F., Milani,L., Iannello,M., Procopio,E., Chang,P.L.,
            Nuzhdin,S.V. and Passamonti,M.
  TITLE     Direct Submission
  JOURNAL   Submitted (03-MAY-2017) Department of Biological, Geological and
            Environmental Sciences, University of Bologna, Via Selmi, 3,
            Bologna, BO 40126, Italy
COMMENT     ##Assembly-Data-START##
            Sequencing Technology :: Sanger dideoxy sequencing
            ##Assembly-Data-END##
FEATURES             Location/Qualifiers
     source          1..1659
                     /organism="Ruditapes decussatus"
                     /organelle="mitochondrion"
                     /mol_type="genomic DNA"
                     /sex="female"
                     /tissue_type="gonad"
     gap             810..909
                     /estimated_length=unknown
BASE COUNT      529 a    238 c    427 g    365 t    100 others
ORIGIN
        1 tattttttac tgcttagttt ttgtaggttt aaccttctac tagttaagtg ttataactag
       61 gtataaatag ttgtactatt atagtggtaa cttttaagtg tggagataag ttcgtagcaa
      121 gtaatgaggt tgtagcttac ttcttaagtg acctacgtta gatttataaa atcattttgt
      181 aataattagt atgaactgct gtaaaattac ttataggtta aacctatagc aacttaaaat
      241 tcaaaagagg ataaaggagt gtgagtggag atagtaaccc atgaatttta ctctataaaa
      301 ataggttatt ggtaaccaac aaaatataga ggttagcctt tatccagaaa ccggctctgt
      361 tcgtaatgtt gtaggttact acaacgacgg tagaggatgg agtttaatgc ctaataccca
      421 aaggaacatt agaattactc tcaaagtttc aaggttagat cagtggtaca gaggaagaca
      481 aagccacttt tagccgacaa gtgccgattt aaagaaattt ccatatacag aagccgtagt
      541 ccttaagcat taggataggt agaaaaggtg tagttataat atcctcgact tttacaggag
      601 acgacgaggt aaagggctac aagtgcagca taggcgaagg gggactatgt tgtgaataac
      661 tgctagggtg gtgggaaaat tagggtagta atactcttat aggtagcaag aaaagtgtct
      721 tgttagccat attctttaaa ttgctttact gtaatagagc accatgcgag ctggccgcat
      781 tgtttctgga ctagttgttt aattaccaan nnnnnnnnnn nnnnnnnnnn nnnnnnnnnn
      841 nnnnnnnnnn nnnnnnnnnn nnnnnnnnnn nnnnnnnnnn nnnnnnnnnn nnnnnnnnnn
      901 nnnnnnnnna tacaataaag gggaggtagc gaggggcccc aacgaccgtg taagtttaga
      961 aaatacaata aaggggaggt agcgaggggc cccaacgacc gtgtaagttt aggaaaatac
     1021 aataaagggg aggtagcgag gggccccaac gaccgtgtaa gtttaggaaa atacaataaa
     1081 ggggaggtag cgaggggccc caacgaccgt gtaagtttag gaaaatacaa taaaggggag
     1141 gtagcgaggg gccccaacga ccgtgtaagt ttaggaaaat acaataaagg ggaggtagcg
     1201 aggggcccca acgaccgtgt aagtttagga aaatacaata aaggggaggt agcgaggggc
     1261 cccaacgacc gtgtaagttt aggaaaatac aataaagggg aggtagcgag gggccccaac
     1321 gaccgtgtaa gtttaggaaa atacaataaa ggggaggtag cgaggggccc caacgaccgt
     1381 gtaagtttag gaaaatacaa taaaggggag gtagcgaggg gccccaacga ccgtgtaagt
     1441 ttaggaaaat acaataaagg ggaggtagcg aggggcccca acgaccgtgt aagtttagga
     1501 aaatacaata aaggggaggt agcgaggggc cccaacgacc gtgtaagttt aggaaaatac
     1561 aataaagggg aggtagcgag gggccccaac gaccgtgtaa gtttaggaaa atacaataaa
     1621 ggggaggtag cgaggggccc caacgaccgt gtaagttta
//
