# Supplementary material for: The complete mitochondrial genome of the grooved carpet shell, Ruditapes decussatus (Bivalvia, Veneridae)
Source: PeerJ. 2017 Aug 22;5:e3692. doi: 10.7717/peerj.3692 (PMC5571815; doi:10.7717/peerj.3692)
Supplement: Supplemental Information 8 [file peerj-05-3692-s008.zip › Rde_GenBank_files/F13.gb]

LOCUS       F13                     1511 bp    DNA     linear       03-MAY-2017
DEFINITION  Largest Unassigned Region (partial).
ACCESSION
VERSION
KEYWORDS    .
SOURCE      mitochondrion Ruditapes decussatus
  ORGANISM  Ruditapes decussatus
            Unclassified.
REFERENCE   1  (bases 1 to 1511)
  AUTHORS   Ghiselli,F., Milani,L., Iannello,M., Procopio,E., Chang,P.L.,
            Nuzhdin,S.V. and Passamonti,M.
  TITLE     The Complete Mitochondrial Genome of the Grooved Carpet Shell,
            Ruditapes decussatus (Bivalvia, Veneridae)
  JOURNAL   Unpublished
REFERENCE   2  (bases 1 to 1511)
  AUTHORS   Ghiselli,F., Milani,L., Iannello,M., Procopio,E., Chang,P.L.,
            Nuzhdin,S.V. and Passamonti,M.
  TITLE     Direct Submission
  JOURNAL   Submitted (03-MAY-2017) Department of Biological, Geological and
            Environmental Sciences, University of Bologna, Via Selmi, 3,
            Bologna, BO 40126, Italy
COMMENT     ##Assembly-Data-START##
            Sequencing Technology :: Sanger dideoxy sequencing
            ##Assembly-Data-END##
FEATURES             Location/Qualifiers
     source          1..1511
                     /organism="Ruditapes decussatus"
                     /organelle="mitochondrion"
                     /mol_type="genomic DNA"
                     /sex="female"
                     /tissue_type="gonad"
     gap             439..538
                     /estimated_length=unknown
BASE COUNT      479 a    219 c    403 g    310 t    100 others
ORIGIN
        1 attttttact gcttagtttt tgtaggttta cctttctact agttaagtgt tataactagg
       61 tataaatagt tgtactatta tagtggtaac ttttaagtgt ggagataagt tcgtagcaag
      121 taatgaggtt gtagcttact tcttaagtga cctacgttag atttataaaa tcattttgta
      181 ataattagta tgaactgctg taaaattact tataggttaa acctatagca acttaaaatt
      241 caaaagagga taaaggagtg tgagtggaga tagtaaccca tgaattttac tctataaaaa
      301 taggttattg gtaaccaaca aaatatagag gttagccttt atccagaaac cggctctgtt
      361 cgtaatgttg taggttacta caacgacggt agaggatgga gtttaatgcc taatacccaa
      421 aggaacatta gaattactnn nnnnnnnnnn nnnnnnnnnn nnnnnnnnnn nnnnnnnnnn
      481 nnnnnnnnnn nnnnnnnnnn nnnnnnnnnn nnnnnnnnnn nnnnnnnnnn nnnnnnnnag
      541 gggccccacg accgtgtaag tttaggaaat acaataaagg ggaggtagcg aggggcccaa
      601 cgaccgtgta agtttaggaa aatacaataa aggggaggta gcgaggggcc ccaacgaccg
      661 tgtaagttta ggaaaataca ataaagggga ggtagcgagg ggccccaacg accgtgtaag
      721 tttaggaaaa tacaataaag gggaggtagc gaggggcccc aacgaccgtg taagtttagg
      781 aaaatacaat aaaggggagg tagcgagggg ccccaacgac cgtgtaagtt taggaaaata
      841 caataaaggg gaggtagcga ggggccccaa cgaccgtgta agtttaggaa aatacaataa
      901 aggggaggta gcgaggggcc ccaacgaccg tgtaagttta ggaaaataca ataaagggga
      961 ggtagcgagg ggccccaacg accgtgtaag tttaggaaaa tacaataaag gggaggtagc
     1021 gaggggcccc aacgaccgtg taagtttagg aaaatacaat aaaggggagg tagcgagggg
     1081 ccccaacgac cgtgtaagtt taggaaaata caataaaggg gaggtagcga ggggccccaa
     1141 cgaccgtgta agtttaggaa aatacaataa aggggaggta gcgaggggcc ccaacgaccg
     1201 tgtaagttta ggaaaataca ataaagggga ggtagcgagg ggccccaacg accgtgtaag
     1261 tttaggaaaa tacaataaag gggaggtagc gaggggcccc aacgaccgtg taagtttagg
     1321 aaaatacaat aaaggggagg tagcgagggg ccccaacgac cgtgtaagtt taggaaaata
     1381 caataaaggg gaggttgcga ggggccccaa cgaccgtgta agtttaggaa aacgctctcg
     1441 gaggtagcga gaaaataatg ataataaaat tgactgtggc acagtttgct cctcttgctg
     1501 gccttgttgt t
//
