# Supplementary material for: The complete mitochondrial genome of the grooved carpet shell, Ruditapes decussatus (Bivalvia, Veneridae)
Source: PeerJ. 2017 Aug 22;5:e3692. doi: 10.7717/peerj.3692 (PMC5571815; doi:10.7717/peerj.3692)
Supplement: Supplemental Information 8 [file peerj-05-3692-s008.zip › Rde_GenBank_files/F15.gb]

LOCUS       F15                     1868 bp    DNA     linear       03-MAY-2017
DEFINITION  Largest Unassigned Region (partial).
ACCESSION
VERSION
KEYWORDS    .
SOURCE      mitochondrion Ruditapes decussatus
  ORGANISM  Ruditapes decussatus
            Unclassified.
REFERENCE   1  (bases 1 to 1868)
  AUTHORS   Ghiselli,F., Milani,L., Iannello,M., Procopio,E., Chang,P.L.,
            Nuzhdin,S.V. and Passamonti,M.
  TITLE     The Complete Mitochondrial Genome of the Grooved Carpet Shell,
            Ruditapes decussatus (Bivalvia, Veneridae)
  JOURNAL   Unpublished
REFERENCE   2  (bases 1 to 1868)
  AUTHORS   Ghiselli,F., Milani,L., Iannello,M., Procopio,E., Chang,P.L.,
            Nuzhdin,S.V. and Passamonti,M.
  TITLE     Direct Submission
  JOURNAL   Submitted (03-MAY-2017) Department of Biological, Geological and
            Environmental Sciences, University of Bologna, Via Selmi, 3,
            Bologna, BO 40126, Italy
COMMENT     ##Assembly-Data-START##
            Sequencing Technology :: Sanger dideoxy sequencing
            ##Assembly-Data-END##
FEATURES             Location/Qualifiers
     source          1..1868
                     /organism="Ruditapes decussatus"
                     /organelle="mitochondrion"
                     /mol_type="genomic DNA"
                     /sex="female"
                     /tissue_type="gonad"
     gap             835..934
                     /estimated_length=unknown
BASE COUNT      595 a    269 c    498 g    406 t    100 others
ORIGIN
        1 attatttttt actgcttagt ttttgtaggt ttaattttct actagttaag tgttataact
       61 aggtataaat agttgtacta ttatagtggt aacttttaag tgtggagata agttcgtagc
      121 aagtaatgag gttgtagctt acttcttaag tgacctacgt tagatttata aaatcatttt
      181 gtaataatta gtatgaactg ctgtaaaatt acttataggt taaacctata gcaacttaaa
      241 attcaaaaga ggataaagga gtgtgagtgg agatagtaac ccatgaattt tactctataa
      301 aaataggtta ttggtaacca acaaaatata gaggttagcc tttatccaga aaccggctct
      361 gttcgtaatg ttgtaggtta ctacaacgac ggtagaggat ggagtttaat gcctaatacc
      421 caaaggaaca ttagaattac tctcaaagtt tcaaggttag atcagtggta cagaggaaga
      481 caaagccact tttagccgac aagtgccgat ttaaagaaat ttccatatac agaagccgta
      541 gtccttaagc attaggatag gtagaaaagg tgtagttata atatcctcga cttttacagg
      601 agacgacgag gtaaagggct acaagtgcag cataggcgaa gggggactat gttgtgaata
      661 actgctaggg tggtgggaaa attagggtag taatactctt ataggtagca agaaaagtgt
      721 cttgttagcc atattcttta aattgcttta ctgtaataga gcaccatgcg agctggccgc
      781 attgtttctg gactagttgt ttaattacca aacaaactac cgtaaggggg gggannnnnn
      841 nnnnnnnnnn nnnnnnnnnn nnnnnnnnnn nnnnnnnnnn nnnnnnnnnn nnnnnnnnnn
      901 nnnnnnnnnn nnnnnnnnnn nnnnnnnnnn nnnnttttgt tttgagagat tcaataaagg
      961 gagggagcga ggggcccccc cgcccgtgtt ggtttaggaa aattcaataa agggagggag
     1021 cgaggggccc caacgcccgt gtaggtttag gaaaatacaa taaaggggag ggagggaggg
     1081 gccccaacgc ccgtgtaggt ttaggaaaat acaataaagg ggaggtagcg aggggcccca
     1141 acgaccgtgt aagtttagga aaatacaata aaggggaggt agcgaggggc cccaacgacc
     1201 gtgtaagttt aggaaaatac aataaagggg aggtagcgag gggccccaac gaccgtgtaa
     1261 gtttaggaaa atacaataaa ggggaggtag cgaggggccc caacgaccgt gtaagtttag
     1321 gaaaatacaa taaaggggag gtagcgaggg gccccaacga ccgtgtaagt ttaggaaaat
     1381 acaataaagg ggaggtagcg aggggcccca acgaccgtgt aagtttagga aaatacaata
     1441 aaggggaggt agcgaggggc cccaacgacc gtgtaagttt aggaaaatac aataaagggg
     1501 aggtagcgag gggccccaac gaccgtgtaa gtttaggaaa atacaataaa ggggaggtag
     1561 cgaggggccc caacgaccgt gtaagtttag gaaaatacaa taaaggggag gtagcgaggg
     1621 gccccaacga ccgtgtaagt ttaggaaaat acaataaagg ggaggtagcg aggggcccca
     1681 acgaccgtgt aagtttagga aaatacaata aaggggaggt agcgaggggc cccaacgacc
     1741 gtgtaagttt aggaaaatac aataaagggg aggtagcgag gggccccaac gaccgtgtaa
     1801 gtttaggaaa atacaataaa ggggagccag cgagaaaata atgttaataa aattgactgt
     1861 ggcacagt
//
