# Supplementary material for: The complete mitochondrial genome of the grooved carpet shell, Ruditapes decussatus (Bivalvia, Veneridae)
Source: PeerJ. 2017 Aug 22;5:e3692. doi: 10.7717/peerj.3692 (PMC5571815; doi:10.7717/peerj.3692)
Supplement: Supplemental Information 8 [file peerj-05-3692-s008.zip › Rde_GenBank_files/F16.gb]

LOCUS       F16                     1665 bp    DNA     linear       03-MAY-2017
DEFINITION  Largest Unassigned Region (partial).
ACCESSION
VERSION
KEYWORDS    .
SOURCE      mitochondrion Ruditapes decussatus
  ORGANISM  Ruditapes decussatus
            Unclassified.
REFERENCE   1  (bases 1 to 1665)
  AUTHORS   Ghiselli,F., Milani,L., Iannello,M., Procopio,E., Chang,P.L.,
            Nuzhdin,S.V. and Passamonti,M.
  TITLE     The Complete Mitochondrial Genome of the Grooved Carpet Shell,
            Ruditapes decussatus (Bivalvia, Veneridae)
  JOURNAL   Unpublished
REFERENCE   2  (bases 1 to 1665)
  AUTHORS   Ghiselli,F., Milani,L., Iannello,M., Procopio,E., Chang,P.L.,
            Nuzhdin,S.V. and Passamonti,M.
  TITLE     Direct Submission
  JOURNAL   Submitted (03-MAY-2017) Department of Biological, Geological and
            Environmental Sciences, University of Bologna, Via Selmi, 3,
            Bologna, BO 40126, Italy
COMMENT     ##Assembly-Data-START##
            Sequencing Technology :: Sanger dideoxy sequencing
            ##Assembly-Data-END##
FEATURES             Location/Qualifiers
     source          1..1665
                     /organism="Ruditapes decussatus"
                     /organelle="mitochondrion"
                     /mol_type="genomic DNA"
                     /sex="female"
                     /tissue_type="gonad"
     gap             651..750
                     /estimated_length=unknown
BASE COUNT      549 a    238 c    441 g    337 t    100 others
ORIGIN
        1 gttaagtgtt ataactaggt ataaatagtt gtactattat agtggtaact tttaagtgtg
       61 gagataagtt cgtagcaagt aatgaggttg tagcttactt cttaagtgac ctacgttaga
      121 tttataaaat cattttgtaa taattagtat gaactgctgt aaaattactt ataggttaaa
      181 cctatagcaa cttaaaattc aaaagaggat aaaggagtgt gagtggagat agtaacccat
      241 gaattttact ctataaaaat aggttattgg taaccaacaa aatatagagg ttagccttta
      301 tccagaaacc ggctctgttc gtaatgttgt aggttactac aacgacggta gaggatggag
      361 tttaatgcct aatacccaaa ggaacattag aattactctc aaagtttcaa ggttagatca
      421 gtggtacaga ggaagacaaa gccactttta gccgacaagt gccgatttaa agaaatttcc
      481 atatacagaa gccgtagtcc ttaagcatta cgataggtag aaaaggtgta gttataatat
      541 cctcgacttt tacaggagac gacaaggtaa agggctacaa gtgcagcata ggcgaacggg
      601 gactatgttg tgaataactg ctagggtggt gggaaaatta gggtagtaat nnnnnnnnnn
      661 nnnnnnnnnn nnnnnnnnnn nnnnnnnnnn nnnnnnnnnn nnnnnnnnnn nnnnnnnnnn
      721 nnnnnnnnnn nnnnnnnnnn nnnnnnnnnn caacgaccgt gtaggttaga aaatacaata
      781 aaggggaagt agcgaggggc cccaacgacc gtgtagttta agaaaataca ataaagggga
      841 ggtagcgagg ggccccaacg ccgtgtaagt ttaggaaaat acaataaagg ggaggtagcg
      901 aggggcccca acgaccgtgt aagtttagga aaatacaata aaggggaggt agcgaggggc
      961 cccaacgacc gtgtaagttt aggaaaatac aataaagggg aggtagcgag gggccccaac
     1021 gaccgtgtaa gtttaggaaa atacaataaa ggggaggtag cgaggggccc caacgaccgt
     1081 gtaagtttag gaaaatacaa taaaggggag gtagcgaggg gccccaacga ccgtgtaagt
     1141 ttaggaaaat acaataaagg ggaggtagcg aggggcccca acgaccgtgt aagtttagga
     1201 aaatacaata aaggggaggt agcgaggggc cccaacgacc gtgtaagttt aggaaaatac
     1261 aataaagggg aggtagcgag gggccccaac gaccgtgtaa gtttaggaaa atacaataaa
     1321 ggggaggtag cgaggggccc caacgaccgt gtaagtttag gaaaatacaa taaaggggag
     1381 gtagcgaggg gccccaacga ccgtgtaagt ttaggaaaat acaataaagg ggaggtagcg
     1441 aggggcccca acgaccgtgt aagtttagga aaatacaata aaggggaggt agcgaggggc
     1501 cccaacgacc gtgtaagttt aggaaaatac aataaagggg aggtagtgag gggccccaac
     1561 gaccgtgtaa gtttaggaaa ataccataat gggaggtagc gagaaaataa tgataataaa
     1621 attgactgtg gcacagtttg ctcctcatga atagcccttg taggt
//
