# Supplementary material for: The complete mitochondrial genome of the grooved carpet shell, Ruditapes decussatus (Bivalvia, Veneridae)
Source: PeerJ. 2017 Aug 22;5:e3692. doi: 10.7717/peerj.3692 (PMC5571815; doi:10.7717/peerj.3692)
Supplement: Supplemental Information 8 [file peerj-05-3692-s008.zip › Rde_GenBank_files/F17.gb]

LOCUS       F17                     1749 bp    DNA     linear       03-MAY-2017
DEFINITION  Largest Unassigned Region (partial).
ACCESSION
VERSION
KEYWORDS    .
SOURCE      mitochondrion Ruditapes decussatus
  ORGANISM  Ruditapes decussatus
            Unclassified.
REFERENCE   1  (bases 1 to 1749)
  AUTHORS   Ghiselli,F., Milani,L., Iannello,M., Procopio,E., Chang,P.L.,
            Nuzhdin,S.V. and Passamonti,M.
  TITLE     The Complete Mitochondrial Genome of the Grooved Carpet Shell,
            Ruditapes decussatus (Bivalvia, Veneridae)
  JOURNAL   Unpublished
REFERENCE   2  (bases 1 to 1749)
  AUTHORS   Ghiselli,F., Milani,L., Iannello,M., Procopio,E., Chang,P.L.,
            Nuzhdin,S.V. and Passamonti,M.
  TITLE     Direct Submission
  JOURNAL   Submitted (03-MAY-2017) Department of Biological, Geological and
            Environmental Sciences, University of Bologna, Via Selmi, 3,
            Bologna, BO 40126, Italy
COMMENT     ##Assembly-Data-START##
            Sequencing Technology :: Sanger dideoxy sequencing
            ##Assembly-Data-END##
FEATURES             Location/Qualifiers
     source          1..1749
                     /organism="Ruditapes decussatus"
                     /organelle="mitochondrion"
                     /mol_type="genomic DNA"
                     /sex="female"
                     /tissue_type="gonad"
     gap             836..935
                     /estimated_length=unknown
BASE COUNT      562 a    238 c    440 g    409 t    100 others
ORIGIN
        1 attggtacta gaaataaatt gcgaaaaata aactttaata tgattggaat aattattttt
       61 tactgcctag tttttgtagg tttaattttc tactagttaa gtgttataac taggtataaa
      121 tagttgtact attatagtgg taacttttaa gtgtggagat aagttcgtag caagtaatga
      181 ggttgtagct tacttcttaa gtgacctacg ttagatttat aaaatcattt tgtaataatt
      241 agtatgaact gctgtaaaat tacttatagg ttaaacctat agcaacttaa aattcaaaag
      301 aggataaagg agtgtgagtg gagatagtaa cccatgaatt ttactctata aaaataggtt
      361 attggtaacc aacaaaatat agaggttagc ctttatccag aaaccggctc tgttcgtaat
      421 gttgtaggtt actacaacga cggtagagga tggagtttaa tgcctaatac ccaaaggaac
      481 attagaatta ctctcaaagt ttcaaggtta gatcagtggt acagaggaag acaaagccac
      541 ttttagccga caagtgccga tttaaagaaa tttccatata cagaagccgt agtccttaag
      601 cattaggata ggtagaaaag gtgtagttat aatatcctcg acttttacag gagacgacga
      661 ggtaaagggc tacaagtgca gcataggcga agggggacta tgttgtgaat aactgctagg
      721 gtggtgggaa aattagggta gtaatactct tataggtagc aagaaaagtg tcttgttagc
      781 catattcttt aaattgcttt actgtaatag agcaccatgc gagctggccg cattgnnnnn
      841 nnnnnnnnnn nnnnnnnnnn nnnnnnnnnn nnnnnnnnnn nnnnnnnnnn nnnnnnnnnn
      901 nnnnnnnnnn nnnnnnnnnn nnnnnnnnnn nnnnnagttg caagtcattt cagagtgata
      961 acagtcttat ctgttactca gggactagcg tcatattcac cttgttggtt aatagggtta
     1021 ccgacgtagt tagaggagct tgtagaaagt tatgggctgg tagagtgtta cggttattag
     1081 actaagcaag tgagagaata caataaaggg gaggtagcga ggggccccaa cgaccgtgta
     1141 agtttaggaa aatacaataa aggggaggta gcgaggggcc ccaacgaccg tgtaagttta
     1201 ggaaaataca ataaagggga ggtagcgagg ggccccaacg accgtgtaag tttaggaaaa
     1261 tacaataaag gggaggtagc gaggggcccc aacgaccgtg taagtttagg aaaatacaat
     1321 aaaggggagg tagcgagggg ccccaacgac cgtgtaagtt taggaaaata caataaaggg
     1381 gaggtagcga ggggccccaa cgaccgtgta agtttaggaa aatacaataa aggggaggta
     1441 gcgaggggcc ccaacgaccg tgtaagttta ggaaaataca ataaagggga ggtagcgagg
     1501 ggccccaacg accgtgtaag tttaggaaaa tacaataaag gggaggtagc gaggggcccc
     1561 aacgaccgtg taagtttagg aaaatacaat aaaggggagg tagcgagggg ccccaacgac
     1621 cgtgtaagtt taggaaaata caataaaggg gaggtagcga ggggccccaa cgaccgtgta
     1681 agtttaggaa aatacaataa gggggagcca gcgagaaaat aatgttaata aaattgactg
     1741 tggcacagt
//
