# Supplementary material for: The complete mitochondrial genome of the grooved carpet shell, Ruditapes decussatus (Bivalvia, Veneridae)
Source: PeerJ. 2017 Aug 22;5:e3692. doi: 10.7717/peerj.3692 (PMC5571815; doi:10.7717/peerj.3692)
Supplement: Supplemental Information 8 [file peerj-05-3692-s008.zip › Rde_GenBank_files/F19.gb]

LOCUS       F19                     1946 bp    DNA     linear       03-MAY-2017
DEFINITION  Largest Unassigned Region (partial).
ACCESSION
VERSION
KEYWORDS    .
SOURCE      mitochondrion Ruditapes decussatus
  ORGANISM  Ruditapes decussatus
            Unclassified.
REFERENCE   1  (bases 1 to 1946)
  AUTHORS   Ghiselli,F., Milani,L., Iannello,M., Procopio,E., Chang,P.L.,
            Nuzhdin,S.V. and Passamonti,M.
  TITLE     The Complete Mitochondrial Genome of the Grooved Carpet Shell,
            Ruditapes decussatus (Bivalvia, Veneridae)
  JOURNAL   Unpublished
REFERENCE   2  (bases 1 to 1946)
  AUTHORS   Ghiselli,F., Milani,L., Iannello,M., Procopio,E., Chang,P.L.,
            Nuzhdin,S.V. and Passamonti,M.
  TITLE     Direct Submission
  JOURNAL   Submitted (03-MAY-2017) Department of Biological, Geological and
            Environmental Sciences, University of Bologna, Via Selmi, 3,
            Bologna, BO 40126, Italy
COMMENT     ##Assembly-Data-START##
            Sequencing Technology :: Sanger dideoxy sequencing
            ##Assembly-Data-END##
FEATURES             Location/Qualifiers
     source          1..1946
                     /organism="Ruditapes decussatus"
                     /organelle="mitochondrion"
                     /mol_type="genomic DNA"
                     /sex="female"
                     /tissue_type="gonad"
     gap             731..830
                     /estimated_length=unknown
BASE COUNT      634 a    280 c    528 g    404 t    100 others
ORIGIN
        1 ttttttactg cttagttttt gtaggtttaa ccttttaaaa gttaagtgtt ataactaggt
       61 ataaatagtt gtactattat agtggtaact tttaagtgtg gagataagtt cgtagcaagt
      121 aatgaggttg tagcttactt cttaagtgac ctacgttaga tttataaaat cattttgtaa
      181 taattagtat gaactgctgt aaaattactt ataggttaaa cctatagcaa cttaaaattc
      241 aaaagaggat aaaggagtgt gagtggagat agtaacccat gaattttact ctataaaaat
      301 aggttattgg taaccaacaa aatatagagg ttagccttta tccagaaacc ggctctgttc
      361 gtaatgttgt aggttactac aacgacggta gaggatggag tttaatgcct aatacccaaa
      421 ggaacattag aattactctc aaagtttcaa ggttagatca gtggtacaga ggaagacaaa
      481 gccactttta gccgacaagt gccgatttaa agaaatttcc atatacagaa gccgtagtcc
      541 ttaagcatta ggataggtag aaaaggtgta gttataatat cctcgacttt tacaggagac
      601 gacgaggtaa agggctacca gtgcagcata ggcgaagggg gactatgttg tgaataactg
      661 gtagggtggt gggaaaatta gggtagtaat actcttatag gtagcaagaa aagtgtcttg
      721 ttagccatat nnnnnnnnnn nnnnnnnnnn nnnnnnnnnn nnnnnnnnnn nnnnnnnnnn
      781 nnnnnnnnnn nnnnnnnnnn nnnnnnnnnn nnnnnnnnnn nnnnnnnnnn agttagaaaa
      841 tacaataaag ggaggtagcg aggggcccca acgaccgtgt aagtttagga aaatacataa
      901 aggggaggta gcgaggggcc ccaacgaccg tgtaagttta ggaaaataac aataaagggg
      961 aggtagcgag ggccccaacg accgtgtaag tttaggaaaa tacaataaag gggaggtagc
     1021 gaggggcccc aacgaccgtg taagtttagg aaaatacaat aaaggggagg tagcgagggg
     1081 ccccaacgac cgtgtaagtt taggaaaata caataaaggg gaggtagcga ggggccccaa
     1141 cgaccgtgta agtttaggaa aatacaataa aggggaggta gcgaggggcc ccaacgaccg
     1201 tgtaagttta ggaaaataca ataaagggga ggtagcgagg ggccccaacg accgtgtaag
     1261 tttaggaaaa tacaataaag gggaggtagc gaggggcccc aacgaccgtg taagtttagg
     1321 aaaatacaat aaaggggagg tagcgagggg ccccaacgac cgtgtaagtt taggaaaata
     1381 caataaaggg gaggtagcga ggggccccaa cgaccgtgta agtttaggaa aatacaataa
     1441 aggggaggta gcgaggggcc ccaacgaccg tgtaagttta ggaaaataca ataaagggga
     1501 ggtagcgagg ggccccaacg accgtgtaag tttaggaaaa tacaataaag gggaggtagc
     1561 gaggggcccc aacgaccgtg taagtttagg aaaatacaat aaaggggagg tagcgagggg
     1621 ccccaacgac cgtgtaagtt taggaaaata caataaaggg gaggtagcga ggggccccaa
     1681 cgaccgtgta agtttaggaa aatacaataa aggggaggta gcgaggggcc ccaacgaccg
     1741 tgtaagttta ggaaaataca ataaagggga ggtagcgagg ggccccaacg accgtgtaag
     1801 tttaggaaaa tacaataaag gggaggtagc gaggggcccc aacgaccgtg taagtttagg
     1861 aaaatacgtc ttggagccag cgagaaaata atgttaataa aattgactgt ggcacagttt
     1921 gctcctcttg ctaggcttgg tgggtt
//
