# Supplementary material for: The complete mitochondrial genome of the grooved carpet shell, Ruditapes decussatus (Bivalvia, Veneridae)
Source: PeerJ. 2017 Aug 22;5:e3692. doi: 10.7717/peerj.3692 (PMC5571815; doi:10.7717/peerj.3692)
Supplement: Supplemental Information 8 [file peerj-05-3692-s008.zip › Rde_GenBank_files/F20.gb]

LOCUS       F20                     2050 bp    DNA     linear       03-MAY-2017
DEFINITION  Largest Unassigned Region (partial).
ACCESSION
VERSION
KEYWORDS    .
SOURCE      mitochondrion Ruditapes decussatus
  ORGANISM  Ruditapes decussatus
            Unclassified.
REFERENCE   1  (bases 1 to 2050)
  AUTHORS   Ghiselli,F., Milani,L., Iannello,M., Procopio,E., Chang,P.L.,
            Nuzhdin,S.V. and Passamonti,M.
  TITLE     The Complete Mitochondrial Genome of the Grooved Carpet Shell,
            Ruditapes decussatus (Bivalvia, Veneridae)
  JOURNAL   Unpublished
REFERENCE   2  (bases 1 to 2050)
  AUTHORS   Ghiselli,F., Milani,L., Iannello,M., Procopio,E., Chang,P.L.,
            Nuzhdin,S.V. and Passamonti,M.
  TITLE     Direct Submission
  JOURNAL   Submitted (03-MAY-2017) Department of Biological, Geological and
            Environmental Sciences, University of Bologna, Via Selmi, 3,
            Bologna, BO 40126, Italy
COMMENT     ##Assembly-Data-START##
            Sequencing Technology :: Sanger dideoxy sequencing
            ##Assembly-Data-END##
FEATURES             Location/Qualifiers
     source          1..2050
                     /organism="Ruditapes decussatus"
                     /organelle="mitochondrion"
                     /mol_type="genomic DNA"
                     /sex="female"
                     /tissue_type="gonad"
     gap             937..1036
                     /estimated_length=unknown
BASE COUNT      664 a    284 c    523 g    479 t    100 others
ORIGIN
        1 atttttggta attggtacta gaaataaatt gcgaaaaata aactttaata tgatcggaat
       61 aattattttt tactgcttag tttttgtagg tttaattttc tactagttaa gtgttataac
      121 taggtataaa tagttgtact attatagtgg taacttttaa gtgtggagat aagttcgtag
      181 caagtaatga ggttgtagct tacttcttaa gtgacctacg ttagatttat aaaatcattt
      241 tgtaataatt agtatgaact gctgtaaaat tacttatagg ttaaacctat agcaacttaa
      301 aattcaaaag aggataaagg agtgtgagtg gagatagtaa cccatgaatt ttactctata
      361 aaaataggtt attggtaacc aacaaaatat agaggttagc ctttatccag aaaccggctc
      421 tgttcgtaat gttgtaggtt actacaacga cggtagagga tggagtttaa tgcctaatac
      481 ccaaaggaac attagaatta ctctcaaagt ttcaaggtta gatcagtggt acagaggaag
      541 acaaagccac ttttagccga caagtgccga tttaaagaaa tttccatata cagaagccgt
      601 agtccttaag cattaggata ggtagaaaag gtgtagttat aatatcctcg acttttacag
      661 gagacgacga ggtaaagggc tacaagtgca gcataggcga agggggacta tgttgtgaat
      721 aactgctagg gtggtgggaa aattagggta gtaatactct tataggtagc aagaaaagtg
      781 tcttgttagc catattcttt aaattgcttt actgtaatag agcaccatgc gagctggccg
      841 cattgtttct ggactagttg tttaattacc aaacaaacta ccgtaagggg gggataaggg
      901 ggggttcgca aaaaaactcc tttttttgaa acctaannnn nnnnnnnnnn nnnnnnnnnn
      961 nnnnnnnnnn nnnnnnnnnn nnnnnnnnnn nnnnnnnnnn nnnnnnnnnn nnnnnnnnnn
     1021 nnnnnnnnnn nnnnnnaaaa agtaaagttt tacggtggtc aaatccggta agctgtagaa
     1081 agaaaatgat aaaaataagg tcggggctat gtatgagcct ttgcggccag ttgcaagtca
     1141 tttcagagtg ataacagtct tatctgttac tcagcgacta gcgtcatatt caccttgttg
     1201 gttaataggg ttaccgacgt agttagagga gcttgtagaa agttatgggc tggtagagtg
     1261 ttacggttat tagactaagc aagtgagaga atacaataaa ggggaggtag cgaggggccc
     1321 caacgaccgt gtaagtttag gaaaatacaa taaaggggag gtagcgaggg gccccaacga
     1381 ccgtgtaagt ttaggaaaat acaataaagg ggaggtagcg aggggcccca acgaccgtgt
     1441 aagtttagga aaatacaata aaggggaggt agcgaggggc cccaacgacc gtgtaagttt
     1501 aggaaaatac aataaagggg aggtagcgag gggccccaac gaccgtgtaa gtttaggaaa
     1561 atacaataaa ggggaggtag cgaggggccc caacgaccgt gtaagtttag gaaaatacaa
     1621 taaaggggag gtagcgaggg gccccaacga ccgtgtaagt ttaggaaaat acaataaagg
     1681 ggaggtagcg aggggcccca acgaccgtgt aagtttagga aaatacaata aaggggaggt
     1741 agcgaggggc cccaacgacc gtgtaagttt aggaaaatac aataaagggg aggtagcgag
     1801 gggccccaac gaccgtgtaa gtttaggaaa atacaataaa ggggaggtag cgaggggccc
     1861 caacgaccgt gtaagtttag gaaaatacaa taaaggggag gtagcgaggg gccccaacga
     1921 ccgtgtaagt ttaggaaaat acaataaagg ggaggtagcg aggggcccca acgaccgtgt
     1981 aagtttagga aaatacaata gaggggagcc agcgagaaaa taatgttaat aaaattgact
     2041 gtggcacagt
//
