# Supplementary material for: The complete mitochondrial genome of the grooved carpet shell, Ruditapes decussatus (Bivalvia, Veneridae)
Source: PeerJ. 2017 Aug 22;5:e3692. doi: 10.7717/peerj.3692 (PMC5571815; doi:10.7717/peerj.3692)
Supplement: Supplemental Information 8 [file peerj-05-3692-s008.zip › Rde_GenBank_files/F21.gb]

LOCUS       F21                     1717 bp    DNA     linear       03-MAY-2017
DEFINITION  Largest Unassigned Region (partial).
ACCESSION
VERSION
KEYWORDS    .
SOURCE      mitochondrion Ruditapes decussatus
  ORGANISM  Ruditapes decussatus
            Unclassified.
REFERENCE   1  (bases 1 to 1717)
  AUTHORS   Ghiselli,F., Milani,L., Iannello,M., Procopio,E., Chang,P.L.,
            Nuzhdin,S.V. and Passamonti,M.
  TITLE     The Complete Mitochondrial Genome of the Grooved Carpet Shell,
            Ruditapes decussatus (Bivalvia, Veneridae)
  JOURNAL   Unpublished
REFERENCE   2  (bases 1 to 1717)
  AUTHORS   Ghiselli,F., Milani,L., Iannello,M., Procopio,E., Chang,P.L.,
            Nuzhdin,S.V. and Passamonti,M.
  TITLE     Direct Submission
  JOURNAL   Submitted (03-MAY-2017) Department of Biological, Geological and
            Environmental Sciences, University of Bologna, Via Selmi, 3,
            Bologna, BO 40126, Italy
COMMENT     ##Assembly-Data-START##
            Sequencing Technology :: Sanger dideoxy sequencing
            ##Assembly-Data-END##
FEATURES             Location/Qualifiers
     source          1..1717
                     /organism="Ruditapes decussatus"
                     /organelle="mitochondrion"
                     /mol_type="genomic DNA"
                     /sex="female"
                     /tissue_type="gonad"
     gap             935..1034
                     /estimated_length=unknown
BASE COUNT      553 a    223 c    388 g    453 t    100 others
ORIGIN
        1 atttggtaat tggtactaga aataaattgc gaaaaataaa ctttaatatg attggaataa
       61 ttatttttta ctgcttagtt tttgtaggtt taattttcta ctagttaagt gttataacta
      121 ggtataaata gttgtactat tatagtggta acttttaagt gtggagataa gttcgtagca
      181 agtaatgagg ttgtagctta cttcttaagt gacctacgtt agatttataa aatcattttg
      241 taataattag tatgaactgc tgtaaaatta cttataggtt aaacctatag caacttaaaa
      301 ttcaaaagag gataaaggag tgtgagtgga gatagtaacc catgaatttt actctataaa
      361 aataggttat tggtaaccaa caaaatatag aggttagcct ttatccagaa accggctctg
      421 ttcgtaatgt tgtaggttac tacaacgacg gtagaggatg gagtttaatg cctaataccc
      481 aaaggaacat tagaattact ctcaaagttt caaggttaga tcagtggtac agaggaagac
      541 aaagccactt ttagccgaca agtgccgatt taaagaaatt tccatataca gaagccgtag
      601 tccttaagca ttaggatagg tagaaaaggt gtagttataa tatcctcgac ttttacagga
      661 gacgacgagg taaagggcta caagtgcagc ataggcgaag ggggactatg ttgtgaataa
      721 ctgctagggt ggtgggaaaa ttagggtagt aatactctta taggtagcaa gaaaagtgtc
      781 ttgttagcca tattctttaa attgctttac tgtaatagag caccatgcga gctggccgca
      841 ttgtttctgg actagttgtt taattaccaa acaaactacc gtaagggggg gataaggggg
      901 ggttcgcaaa aaaactcctt tttttgaaac ctaannnnnn nnnnnnnnnn nnnnnnnnnn
      961 nnnnnnnnnn nnnnnnnnnn nnnnnnnnnn nnnnnnnnnn nnnnnnnnnn nnnnnnnnnn
     1021 nnnnnnnnnn nnnnaaaaaa atacaatacc catttttgaa cattttttgt caaaaaatac
     1081 aaattttcgg aaatttttga ccgtgtaagt ttagaaaagt tctaaaattt ttttcaaaaa
     1141 gtaaagtttt acggtggtca aatccggtaa gctgtagaaa gaaaatgata aaaataaggt
     1201 cggggctatg tatgagcctt tgcggccagt tgcaagtcat ttcagagtga taacagtctt
     1261 atctgttact cagcgactag cgtcatattc accttgttgg ttaatagggt taccgacgta
     1321 gttagaggag cttgtagaaa gttatgggct ggtagagtgt tacggttatt agactaagca
     1381 agtgagagaa tacaataaag gggaggtagc gaggggcccc aacgaccgtg taagtttagg
     1441 aaaatacaat aaaggggagg tagcgagggg ccccaacgac cgtgtaagtt taggaaaata
     1501 caataaaggg gaggtagcga ggggccccaa cgaccgtgta agtttaggaa aatacaataa
     1561 aggggaggta gcgaggggcc ccaacgaccg tgtaagttta ggaaaataca ataaagggga
     1621 ggtagcgagg ggccccaacg accgtgtaag tttaggaaaa tacaataaag gggagccagc
     1681 gagaaaataa tgttaataaa attgactgtg gcacagt
//
