# Supplementary material for: The complete mitochondrial genome of the grooved carpet shell, Ruditapes decussatus (Bivalvia, Veneridae)
Source: PeerJ. 2017 Aug 22;5:e3692. doi: 10.7717/peerj.3692 (PMC5571815; doi:10.7717/peerj.3692)
Supplement: Supplemental Information 8 [file peerj-05-3692-s008.zip › Rde_GenBank_files/F3.gb]

LOCUS       F3                      1259 bp    DNA     linear       03-MAY-2017
DEFINITION  Largest Unassigned Region (partial).
ACCESSION
VERSION
KEYWORDS    .
SOURCE      mitochondrion Ruditapes decussatus
  ORGANISM  Ruditapes decussatus
            Unclassified.
REFERENCE   1  (bases 1 to 1259)
  AUTHORS   Ghiselli,F., Milani,L., Iannello,M., Procopio,E., Chang,P.L.,
            Nuzhdin,S.V. and Passamonti,M.
  TITLE     The Complete Mitochondrial Genome of the Grooved Carpet Shell,
            Ruditapes decussatus (Bivalvia, Veneridae)
  JOURNAL   Unpublished
REFERENCE   2  (bases 1 to 1259)
  AUTHORS   Ghiselli,F., Milani,L., Iannello,M., Procopio,E., Chang,P.L.,
            Nuzhdin,S.V. and Passamonti,M.
  TITLE     Direct Submission
  JOURNAL   Submitted (03-MAY-2017) Department of Biological, Geological and
            Environmental Sciences, University of Bologna, Via Selmi, 3,
            Bologna, BO 40126, Italy
COMMENT     ##Assembly-Data-START##
            Sequencing Technology :: Sanger dideoxy sequencing
            ##Assembly-Data-END##
FEATURES             Location/Qualifiers
     source          1..1259
                     /organism="Ruditapes decussatus"
                     /organelle="mitochondrion"
                     /mol_type="genomic DNA"
                     /sex="female"
                     /tissue_type="gonad"
BASE COUNT      432 a    189 c    277 g    361 t
ORIGIN
        1 aaatcgttgg cagagaggta taaaaaaatt tggtaattgg gtactagaaa taaattgcga
       61 aaaataaact ttaatatgat tggaataatt attttttact gcttagtttt tgtaggttta
      121 attttctact agttaagtgt tataactagg tataaatagt tgtactatta tagtggtaac
      181 ttttaagtgt ggagataagt tcgtagcaag taatgaggtt gtagcttact tcttaagtga
      241 cctacgttag atttataaaa tcattttgta ataattagta tgaactgctg taaaattact
      301 tataggttaa acctatagca acttaaaatt caaaagagga taaaggagtg tgagtggaga
      361 tagtaaccca tgaattttac tctataaaaa taggttattg gtaaccaaca aaatatagag
      421 gttagccttt atccagaaac cggctctgtt cgtaatgttg taggttacta caacgacggt
      481 agaggatgga gtttaatgcc taatacccaa aggaacatta gaattactct caaagtttca
      541 aggttagatc agtggtacag aggaagacaa agccactttt agccgacaag tgccgattta
      601 aagaaatttc catatacaga agccgtagtc cttaagcatt aggataggta gaaaaggtgt
      661 agttataata tcctcgactt ttacaggaga cgacgaggta aagggctaca agtgcagcat
      721 aggcgaaggg ggactatgtt gtgaataact gctagggtgg tgggaaaatt agggtagtaa
      781 tactcttata ggtagcaaga aaagtgtctt gttagccata ttctttaaat tgctttactg
      841 taatagagca ccatgcgagc tggccgcatt gtttctggac tagttgttta attaccaaac
      901 aaactaccgt aaggggggga taaggggggg ttcgcaaaaa aactcctttt tttgaaacct
      961 aaagtttaaa aaataaagag gcagtagagc tgcctgcccg ctttggtata attacctcaa
     1021 taaaaagaac gaagttcttt ttattgatgt agtgtgaaaa aatgataaaa agacaaaaaa
     1081 aaagaaaaaa atgagaaagt ttcacatcct aagacctcta ttgttatctg cccaaaaatg
     1141 gaaccgcttt cgttagaagt ttaatgaaag cgagcagcca gatccttctt ccgggccggg
     1201 cccgacatga cggggggcaa agcgggcgcc agtaaacccc agcacttgcc ccctccgta
//
