# Supplementary material for: The complete mitochondrial genome of the grooved carpet shell, Ruditapes decussatus (Bivalvia, Veneridae)
Source: PeerJ. 2017 Aug 22;5:e3692. doi: 10.7717/peerj.3692 (PMC5571815; doi:10.7717/peerj.3692)
Supplement: Supplemental Information 8 [file peerj-05-3692-s008.zip › Rde_GenBank_files/F5.gb]

LOCUS       F5                      1225 bp    DNA     linear       03-MAY-2017
DEFINITION  Largest Unassigned Region (partial).
ACCESSION
VERSION
KEYWORDS    .
SOURCE      mitochondrion Ruditapes decussatus
  ORGANISM  Ruditapes decussatus
            Unclassified.
REFERENCE   1  (bases 1 to 1225)
  AUTHORS   Ghiselli,F., Milani,L., Iannello,M., Procopio,E., Chang,P.L.,
            Nuzhdin,S.V. and Passamonti,M.
  TITLE     The Complete Mitochondrial Genome of the Grooved Carpet Shell,
            Ruditapes decussatus (Bivalvia, Veneridae)
  JOURNAL   Unpublished
REFERENCE   2  (bases 1 to 1225)
  AUTHORS   Ghiselli,F., Milani,L., Iannello,M., Procopio,E., Chang,P.L.,
            Nuzhdin,S.V. and Passamonti,M.
  TITLE     Direct Submission
  JOURNAL   Submitted (03-MAY-2017) Department of Biological, Geological and
            Environmental Sciences, University of Bologna, Via Selmi, 3,
            Bologna, BO 40126, Italy
COMMENT     ##Assembly-Data-START##
            Sequencing Technology :: Sanger dideoxy sequencing
            ##Assembly-Data-END##
FEATURES             Location/Qualifiers
     source          1..1225
                     /organism="Ruditapes decussatus"
                     /organelle="mitochondrion"
                     /mol_type="genomic DNA"
                     /sex="female"
                     /tissue_type="gonad"
BASE COUNT      420 a    185 c    267 g    353 t
ORIGIN
        1 aatttttggt aattggtact agaaataaat tgcgaaaaat aaactttaat atgattggaa
       61 taattatttt ttactgctta gtttttgtag gtttaatttt ctactagtta agtgttataa
      121 ctaggtataa atagttgtac tattatagtg gtaactttta agtgtggaga taagttcgta
      181 gcaagtaatg aggttgtagc ttacttctta agtgacctac gttagattta taaaatcatt
      241 ttgtaataat tagtatgaac tgctgtaaaa ttacttatag gttaaaccta tagcaactta
      301 aaattcaaaa gaggataaag gagtgtgagt ggagatagta acccatgaat tttactctat
      361 aaaaataggt tattggtaac caacaaaata tagaggttag cctttatcca gaaaccggct
      421 ctgttcgtaa tgttgtaggt tactacaacg acggtagagg atggagttta atgcctaata
      481 cccaaaggaa cattagaatt actctcaaag tttcaaggtt agatcagtgg tacagaggaa
      541 gacaaagcca cttttagccg acaagtgccg atttaaagaa atttccatat acagaagccg
      601 tagtccttaa gcattaggat aggtagaaaa ggtgtagtta taatatcctc gacttttaca
      661 ggagacgacg aggtaaaggg ctacaagtgc agcataggcg aagggggact atgttgtgaa
      721 taactgctag ggtggtggga aaattagggt agtaatactc ttataggtag caagaaaagt
      781 gtcttgttag ccatattctt taaattgctt tactgtaata gagcaccatg cgagctggcc
      841 gcattgtttc tggactagtt gtttaattac caaacaaact accgtaaggg ggggataagg
      901 gggggttcgc aaaaaaactc ctttttttga aacctaaagt ttaaaaaata aagaggcagt
      961 agagctgcct gcccgctttg gtataattac ctcaataaaa agaacaaagt tctttttatt
     1021 gatatagtgt gaaaaaatga taagaagaca aaaaaaaaga aaaaaatgag aaagtttcac
     1081 atcctaagac ctctatcgtt atctgcccaa aaatggaacc gctcccgtta gaagtttaat
     1141 gaaagcgagc agccagatcc ttcttccggg ccgggcccga catgacgggg ggcaaagcgg
     1201 gcgccagtaa accccagcac ttgcc
//
