# Supplementary material for: The complete mitochondrial genome of the grooved carpet shell, Ruditapes decussatus (Bivalvia, Veneridae)
Source: PeerJ. 2017 Aug 22;5:e3692. doi: 10.7717/peerj.3692 (PMC5571815; doi:10.7717/peerj.3692)
Supplement: Supplemental Information 8 [file peerj-05-3692-s008.zip › Rde_GenBank_files/F7.gb]

LOCUS       F7                      2710 bp    DNA     linear       03-MAY-2017
DEFINITION  Largest Unassigned Region (partial).
ACCESSION
VERSION
KEYWORDS    .
SOURCE      mitochondrion Ruditapes decussatus
  ORGANISM  Ruditapes decussatus
            Unclassified.
REFERENCE   1  (bases 1 to 2710)
  AUTHORS   Ghiselli,F., Milani,L., Iannello,M., Procopio,E., Chang,P.L.,
            Nuzhdin,S.V. and Passamonti,M.
  TITLE     The Complete Mitochondrial Genome of the Grooved Carpet Shell,
            Ruditapes decussatus (Bivalvia, Veneridae)
  JOURNAL   Unpublished
REFERENCE   2  (bases 1 to 2710)
  AUTHORS   Ghiselli,F., Milani,L., Iannello,M., Procopio,E., Chang,P.L.,
            Nuzhdin,S.V. and Passamonti,M.
  TITLE     Direct Submission
  JOURNAL   Submitted (03-MAY-2017) Department of Biological, Geological and
            Environmental Sciences, University of Bologna, Via Selmi, 3,
            Bologna, BO 40126, Italy
COMMENT     ##Assembly-Data-START##
            Sequencing Technology :: Sanger dideoxy sequencing
            ##Assembly-Data-END##
FEATURES             Location/Qualifiers
     source          1..2710
                     /organism="Ruditapes decussatus"
                     /organelle="mitochondrion"
                     /mol_type="genomic DNA"
                     /sex="female"
                     /tissue_type="gonad"
     gap             1619..1718
                     /estimated_length=unknown
BASE COUNT      877 a    410 c    657 g    666 t    100 others
ORIGIN
        1 aatttggtaa ttgggtacta gaaataaatt gcgaaaaata aactttaata tgattggaat
       61 aattattttt tactgcttag tttttgtagg tttaattttc tactagttaa gtgttataac
      121 taggtataaa tagttgtact attatagtgg taacttttaa gtgtggagat aagttcgtag
      181 caagtaatga ggttgtagct tacttcttaa gtgacctacg ttagatttat aaaatcattt
      241 tgtaataatt agtatgaact gctgtaaaat tacttatagg ttaaacctat agcaacttaa
      301 aattcaaaag aggataaagg agtgtgagtg gagatagtaa cccatgaatt ttactctata
      361 aaaataggtt attggtaacc aacaaaatat agaggttagc ctttatccag aaaccggctc
      421 tgttcgtaat gttgtaggtt actacaacga cggtagagga tggagtttaa tgcctaatac
      481 ccaaaggaac attagaatta ctctcaaagt ttcaaggtta gatcagtggt acagaggaag
      541 acaaagccac ttttagccga caagtgccga tttaaagaaa tttccatata cagaagccgt
      601 agtccttaag cattaggata ggtagaaaag gtgtagttat aatatcctcg acttttacag
      661 gagacgacga ggtaaagggc tacaagtgca gcataggcga agggggacta tgttgtgaat
      721 aactgctagg gtggtgggaa aactagggta gtaatactct tataggtagc aagaaaagtg
      781 tcttgttagc catattcttt aaattgcttt actgtaatag agcaccatgc gagctggccg
      841 cattgtttct ggactagttg tttaattacc aaacaaacta ccgtaagggg gggataaggg
      901 ggggttcgca aaaaaactcc tttttttgaa acctaaagtt taaaaaataa agaggcagta
      961 gagctgcctg cccgctttgg tataattacc tcaataaaaa gaacaaagtt ctttttattg
     1021 atgtagtgtg aaaaaaagat aaaaaaacaa gaaaaaagaa aaaaatgaga aagtttcaca
     1081 tcctaagacc tctattgtta tctgcccaaa aatggaaccg cttccgttag aagtttaatg
     1141 aaagcgagca gccagatcct tcttccgggc cgggcccgac atgacggggg gcaaagcggg
     1201 cgccagtaaa ccccagcact tgccccctcc gtaacgtaaa tggagttggc aggtggacta
     1261 agggccgcaa aagttatttt tgctgcccct gccagtggaa attatggatc gaggttcttt
     1321 cttttgggca gtactctatt acagccgctc gatttaggtt acaaatcgag cggctgtaag
     1381 caaaaacatt ttcgcaaaag gctccaaatc cgctaaaatt tgtcaaattt ggtccatttt
     1441 tgaaccgttt tttatacccg tttttgcgtg gcttaaacgc taaaaggata ttgtattttt
     1501 ttaaaaaaat acaataccca tttttgaaca ttttttgtca aaaaatacaa attttcggaa
     1561 atttttgacc gtgtaagttt agaaaagttc taaaattttt ttcaaaaagt aaagttttnn
     1621 nnnnnnnnnn nnnnnnnnnn nnnnnnnnnn nnnnnnnnnn nnnnnnnnnn nnnnnnnnnn
     1681 nnnnnnnnnn nnnnnnnnnn nnnnnnnnnn nnnnnnnntt taggaaatac aataaagggg
     1741 aggtagcgag gggccccaac gaccgtgtaa gtttaggaaa atacaataaa ggggaggtag
     1801 cgaggggccc caacgaccgt gtaagtttag gaaaatacaa taaaggggag gtagcgaggg
     1861 gccccaacga ccgtgtaagt ttaggaaaat acaataaagg ggaggtagcg aggggcccca
     1921 acgaccgtgt aagtttagga aaatacaata aaggggaggt agcgaggggc cccaacgacc
     1981 gtgtaagttt aggaaaatac aataaagggg agggagcgag gggccccaac gaccgtgtaa
     2041 gtttaggaaa atacaataaa ggggaggtag cgaggggccc caacgaccgt gtaagtttag
     2101 gaaaatacaa taaaggggag gtagcgaggg gccccaacga ccgtgtaagt ttaggaaaat
     2161 acaataaagg ggaggtagcg aggggcccca acgaccgtgt aagtttagga aaatacaata
     2221 aaggggaggt agcgaggggc cccaacgacc gtgtaagttt aggaaaatac aataaagggg
     2281 aggtagcgag gggccccaac gaccgtgtaa gtttaggaaa atacaataaa ggggaggtag
     2341 cgaggggccc caacgaccgt gtaagtttag gaaaatacaa taaaggggag gtagcgaggg
     2401 gccccaacga ccgtgtaagt ttaggaaaat acaataaagg ggaggtagcg aggggcccca
     2461 acgaccgtgt aagtttagga aaatacaata aaggggaggt agcgaggggc cccaacgacc
     2521 gtgtaagttt aggaaaatac aataaagggg aggtagcgag gggccccaac gaccgtgtaa
     2581 gtttaggaaa atacaataaa ggggagccag cgagaaaata atgttaataa aattgactgt
     2641 ggcacagttt gctcctcttg cttgcttgtt tgttttttcg tttatttggt gctgttttgt
     2701 tgtaataatt
//
