# Supplementary material for: The complete mitochondrial genome of the grooved carpet shell, Ruditapes decussatus (Bivalvia, Veneridae)
Source: PeerJ. 2017 Aug 22;5:e3692. doi: 10.7717/peerj.3692 (PMC5571815; doi:10.7717/peerj.3692)
Supplement: Supplemental Information 8 [file peerj-05-3692-s008.zip › Rde_GenBank_files/F9.gb]

LOCUS       F9                      2712 bp    DNA     linear       03-MAY-2017
DEFINITION  Largest Unassigned Region (partial).
ACCESSION
VERSION
KEYWORDS    .
SOURCE      mitochondrion Ruditapes decussatus
  ORGANISM  Ruditapes decussatus
            Unclassified.
REFERENCE   1  (bases 1 to 2712)
  AUTHORS   Ghiselli,F., Milani,L., Iannello,M., Procopio,E., Chang,P.L.,
            Nuzhdin,S.V. and Passamonti,M.
  TITLE     The Complete Mitochondrial Genome of the Grooved Carpet Shell,
            Ruditapes decussatus (Bivalvia, Veneridae)
  JOURNAL   Unpublished
REFERENCE   2  (bases 1 to 2712)
  AUTHORS   Ghiselli,F., Milani,L., Iannello,M., Procopio,E., Chang,P.L.,
            Nuzhdin,S.V. and Passamonti,M.
  TITLE     Direct Submission
  JOURNAL   Submitted (03-MAY-2017) Department of Biological, Geological and
            Environmental Sciences, University of Bologna, Via Selmi, 3,
            Bologna, BO 40126, Italy
COMMENT     ##Assembly-Data-START##
            Sequencing Technology :: Sanger dideoxy sequencing
            ##Assembly-Data-END##
FEATURES             Location/Qualifiers
     source          1..2712
                     /organism="Ruditapes decussatus"
                     /organelle="mitochondrion"
                     /mol_type="genomic DNA"
                     /sex="female"
                     /tissue_type="gonad"
     gap             1804..1903
                     /estimated_length=unknown
BASE COUNT      857 a    406 c    649 g    700 t    100 others
ORIGIN
        1 tttttggtaa ttggtactag aaataaattg cgaaaaataa actttaatat gattggaata
       61 attatttttt actgcttagt ttttgtaggt ttaattttct actagttaag tgttataact
      121 aggtataaat agttgtacta ttatagtggt aacttttaag tgtggagata agttcgtagc
      181 aagtaatgag gttgtagctt acttcttaag tgacctacgt tagatttata aaatcatttt
      241 gtaataatta gtatgaactg ctgtaaaatt acttataggt taaacctata gcaacttaaa
      301 attcaaaaga ggataaagga gtgtgagtgg agatagtaac ccatgaattt tactctataa
      361 aaataggtta ttggtaacca acaaaatata gaggttagcc tttatccaga aaccggctct
      421 gttcgtaatg ttgtaggtta ctacaacgac ggtagaggat ggagtttaat gcctaatacc
      481 caaaggaaca ttagaattac tctcaaagtt tcaaggttag atcagtggta cagaggaaga
      541 caaagccact tttagccgac aagtgccgat ttaaagaaat ttccatatac agaagccgta
      601 gtccttaagc attaggatag gtagaaaagg tgtagttata atatcctcga cttttacagg
      661 agacgacgag gtaaagggct acaagtgcag cataggcgaa gggggactat gttgtgaata
      721 actgctaggg tggtgggaaa attagggtag taatactctt ataggtagca agaaaagtgt
      781 cttgttagcc atattcttta aattgcttta ctgtaataga gcaccatgcg agctggccgc
      841 attgtttctg gactagttgt ttaattacca aacaaactac cgtaaggggg ggataagggg
      901 gggttcgcaa aaaaactcct ttttttgaaa cctaaagttt aaaaaataaa gaggcagtag
      961 agctgcctgc ccgctttggt ataattacct caataaaaag aactttgttc tttttattga
     1021 tgtagtgtga aaaaatgatg aaaagacaaa aaaaaagaaa aaaatgagaa agttttacat
     1081 cctaagacct ctattgttat ctgcccaaaa atggaaccgc tttcgttaga agtttaatga
     1141 aagcgagcag ccagatcctt cttccgggcc gggcccgaca tgacgggggg caaagcgggc
     1201 gccagtaaac cccagcactt gccccctccg taacgtaaat ggagttggca ggtggactaa
     1261 gggccgcaaa agttattttt gctgcccctg ccagtggaaa ttatggatcg aggttctttc
     1321 ttttgggcag tactctatta cagccgctcg atttaggtta caaatcgagc ggctgtaagc
     1381 aaaaacattt tcgcaaaagg ctccaaatcc gttaaaattt gtcaaatttg gtccattttt
     1441 gaaccgtttt ttatacccgt ttttgcgtgg cttaaacgct aaaaggatat tgtatttttt
     1501 taaaaaaata caatacccat ttttgaacat tttttgtcaa aaaatacaaa ttttcggaaa
     1561 tttttgaccg tgtaagttta aaaaagtttt aaaatttttt tcaaaaagta aagttttacg
     1621 gtggtcaaat ccggtaagct gtagaaagaa aatgataaaa ataaggtggg ggttatgtat
     1681 gagcctttgc ggccagttgc aagtcatttc aaagtgataa cagtcttatc tgttactcag
     1741 cgactagcgt catattcacc ttgttggtta atagggttac cgacgtagtt agaggagctt
     1801 gtannnnnnn nnnnnnnnnn nnnnnnnnnn nnnnnnnnnn nnnnnnnnnn nnnnnnnnnn
     1861 nnnnnnnnnn nnnnnnnnnn nnnnnnnnnn nnnnnnnnnn nnnggggagg tagcgagggg
     1921 ccccaacgac cgtgtaagtt taggaaaata caataaaggg gaggtagcga ggggccccaa
     1981 cgaccgtgta agtttaggaa aatacaataa aggggaggga gcgaggggcc ccaacgaccg
     2041 tgtaagttta ggaaaataca ataaagggga ggtagcgagg ggccccaacg accgtgtaag
     2101 tttaggaaaa tacaataaag gggaggtagc gaggggcccc aacgaccgtg taagtttagg
     2161 aaaatacaat aaaggggagg tagcgagggg ccccaacgac cgtgtaagtt taggaaaata
     2221 caataaaggg gaggtagcga ggggccccaa cgaccgtgta agtttaggaa aatacaataa
     2281 aggggaggta gcgaggggcc ccaacgaccg tgtaagttta ggaaaataca ataaagggga
     2341 ggtagcgagg ggccccaacg accgtgtaag tttaggaaaa tacaataaag gggaggtagc
     2401 gaggggcccc aacgaccgtg taagtttagg aaaatacaat aaaggggagg tagcgagggg
     2461 ccccaacgac cgtgtaagtt taggaaaata caataaaggg gaggtagcga ggggccccaa
     2521 cgaccgtgta agtttaggaa aatacaataa aggggaggta gcgaggggcc ccaacgaccg
     2581 tgtaagttta ggaaaataca ataaagggga gccagcgaga aaataatgtt aataaaattg
     2641 actgtggcac agtttgctcc tcttgcttgc ttgtttgttt tttcgtttat ttggtgctgt
     2701 tttgttgtaa ta
//
